# Supplementary material for: Temporal Trends and Demographic Disparities in Abdominal Aortic Aneurysm Mortality Among U.S. Adults Aged ≥ 65 Years, 1999–2024: A Nationwide Population-Based Analysis of CDC WONDER Data
Source: J Clin Med. 2026 Jul 1;15(13):5130. doi: 10.3390/jcm15135130 (PMC13362732; doi:10.3390/jcm15135130)
Supplement: Supplementary file 1 [file jcm-15-05130-s001.zip]

Archive with 3 entries (3 files):
- Supplementary Figures.pdf
- Supplemntary Table S1.pdf
- Supplmentary Table S2 APC and AAPC.pdf
